# Supplementary material for: Circulating Pulmonary-Originated Epithelial Biomarkers for Acute Respiratory Distress Syndrome: A Systematic Review and Meta-Analysis
Source: Int J Mol Sci. 2023 Mar 23;24(7):6090. doi: 10.3390/ijms24076090 (PMC10093822; doi:10.3390/ijms24076090)
Supplement: Supplementary file 1 [file ijms-24-06090-s001.zip]

Archive with 1 entries (1 files):
- ijms-2238615-SI.pdf
